# Supplementary material for: Mapping Resection Progress by Tool-Tip Tracking during Brain Tumor Surgery for Real-Time Estimation of Residual Tumor
Source: Cancers (Basel). 2023 Jan 29;15(3):825. doi: 10.3390/cancers15030825 (PMC9913508; doi:10.3390/cancers15030825)
Supplement: Supplementary file 1 [file cancers-15-00825-s001.zip]

Archive with 1 entries (1 files):
- cancers-2133610-supplementary.mov
